# Supplementary material for: FMI-based co-simulation method and test verification for tractor power-shift transmission
Source: PLoS One. 2022 Feb 11;17(2):e0263838. doi: 10.1371/journal.pone.0263838 (PMC8836372; doi:10.1371/journal.pone.0263838)
Supplement: S1 Data — (XLSX) [file pone.0263838.s001.xlsx]

## Sheet: Sheet1
n(r/min)					t(N·m)			v(km/h)
Time	Rotational speed	Rotational speed	Rotational speed	Rotational speed	Time	Torque	Torque	Time	Driving speed	Driving speed
	Simulation output	Test output	Simulation input	Test input		Test value	Simulation value		Test value	Simulation value
0	121.464	121.464	1603.33	1603.33	0	1450	1450	3.50703	0.067	0.087
1.8003	121.464	121.464	1603.33	1603.33	1	1450	1450	3.51922	0.1767	0.11
3.2965	121.464	121.464	1603.33	1603.33	3	1450	1450	3.53905	0.253	0.15488
4.6877	121.464	121.767	1603.33	1607.33	3.2	1450	1460	3.5489	0.3071	0.19
5.6851	120.48	121.01	1590.33	1597.33	3.4	1460	1471.4	3.55744	0.361	0.23
6.735	118.964	119.495	1570.33	1577.33	6	1470	1483.86	3.56638	0.3698	0.25
8.0062	116.692	117.373	1540.33	1549.33	8	1475	1494.36	3.57898	0.4801	0.2737
9.0314	115.177	115.555	1520.33	1525.33	8.7	1480	1496.32	3.58306	0.4506	0.31045
9.6928	113.737	113.737	1501.33	1501.33	9	1482	1496.59	3.59291	0.533	0.39989
9.9077	112.222	112.98	1481.33	1491.33	9.3	1490	1497.45	3.60458	0.5932	0.50714
10.1392	112.677	113.434	1487.33	1497.33	9.4	1494	1498.25	3.61925	0.7147	0.64391
10.4038	113.889	114.646	1503.33	1513.33	9.6	1496	1499.4	3.62958	0.6745	0.74148
10.6518	115.101	115.101	1519.33	1519.33	9.7	1500	1500	3.63665	0.7952	0.80886
10.8503	116.616	115.858	1539.33	1529.33	9.9	1500	1500	3.64625	0.9667	0.9011
10.966	116.767	116.767	1541.33	1541.33	10.1	1500	1500	3.65332	0.9154	0.96958
11.1148	118.586	117.828	1565.33	1555.33	11.1	1500	1500	3.66434	1.1154	1.07724
11.3463	118.889	118.889	1569.33	1569.33	11.7	1500	1500	3.66655	1.0299	1.09896
11.7928	119.343	120.101	1575.33	1585.33	11.9	1500	1500	3.67964	1.031	1.22851
12.3054	120.858	120.858	1595.33	1595.33	12.9	1500	1500	3.68735	1.1562	1.30552
12.7518	121.616	121.919	1605.33	1609.33	13.2	1500	1500	3.70262	1.2486	1.45954
13.2479	122.676	122.676	1619.32	1619.32	13.8	1500	1500	3.70407	1.434	1.47427
13.8928	123.13	123.585	1625.32	1631.32	14.5	1500	1500	3.71449	1.3792	1.58061
14.3227	123.585	123.585	1631.32	1631.32	18.3	1500	1500	3.72491	1.5634	1.68783
14.951	124.191	124.191	1639.32	1639.32	18.9	1500	1500	3.73539	1.6767	1.79654
15.6951	124.267	124.191	1640.32	1639.32	21.6	1500	1500	3.74639	1.7365	1.91155
16.4062	124.18	124.18	1639.18	1639.18	33.3	1500	1500	3.75347	1.9309	1.98606
17.0841	124.342	124.342	1641.32	1641.32	33.8	1500	1500	3.76949	2.0081	2.15602
32.7604	125.073	125.301	1650.97	1653.97	33.9	1500	1500	3.77857	2.1835	2.25317
33.3449	124.952	124.952	1649.36	1649.36	34.1	1500	1500	3.78834	2.298	2.35834
33.7305	124.668	124.82	1645.62	1647.62	34.3	1500	1500	3.80305	2.385	2.51791
33.9583	124.524	124.524	1643.72	1643.72	34.4	1500	1500	3.82629	2.4815	2.77286
34.1797	123.936	123.557	1635.95	1630.95	34.5	1505.89	1500	3.83042	2.5691	2.81852
34.3945	125.277	124.519	1653.65	1643.65	34.6	1507.34	1500	3.83938	2.6746	2.91793
34.4401	126.263	126.263	1666.67	1666.67	34.7	1513.84	1500	3.84843	2.7003	3.01882
34.4987	128.391	129.148	1694.76	1704.76	34.8	1519.56	1500	3.85629	2.8136	3.10683
34.5833	131.337	132.095	1733.65	1743.65	35	1519.55	1500	3.86054	3.1577	3.15455
34.6745	132.864	134.38	1753.81	1773.81	35.1	1519.67	1500	3.87391	3.2261	3.30535
34.7852	135.342	135.342	1786.51	1786.51	35.3	1519.96	1500	3.88617	3.3486	3.44445
34.9414	134.055	133.297	1769.52	1759.52	35.5	1520.21	1500	3.89156	3.5069	3.50585
35.1497	132.576	132.576	1750	1750	35.8	1520.78	1500	3.89623	3.6469	3.55916
35.319	131.852	132.155	1740.44	1744.44	35.9	1520.99	1500	3.91041	3.7788	3.72168
35.612	131.373	131.373	1734.13	1734.13	36	1520.99	1500	3.91056	3.8729	3.7234
35.8789	130.351	130.351	1720.63	1720.63	36.2	1519.56	1500	3.93704	3.8664	4.02936
36.1328	129.585	129.509	1710.52	1709.52	36.5	1518.34	1500	3.9559	4.2003	4.24907
36.5073	128.848	128.848	1700.79	1700.79	36.6	1516.67	1500	3.96704	4.2345	4.37949
36.9827	127.456	127.456	1682.42	1682.42	36.8	1514.64	1500	3.98563	4.419	4.59811
37.3547	126.305	125.547	1667.22	1657.22	37	1512.45	1500	4.00496	4.5768	4.82664
37.7681	123.639	123.639	1632.03	1632.03	37.2	1509.58	1500	4.0073	4.7208	4.85438
38.2848	121.92	121.92	1609.35	1609.35	37.5	1500	1500	4.02213	4.9417	5.03055
38.5891	120.584	120.584	1591.71	1591.71	37.7	1500	1500	4.02388	4.9427	5.05138
39.0567	119.873	119.873	1582.33	1582.33	38	1500	1500	4.04534	4.9797	5.30741
39.4914	119.343	119.343	1575.33	1575.33	38.3	1500	1500	4.05261	5.0967	5.39439
40.082	118.661	118.661	1566.33	1566.33	38.5	1500	1500	4.06098	5.2013	5.49466
40.7874	118.813	118.813	1568.33	1568.33	39	1500	1500	4.06466	5.3566	5.53879
41.419	118.813	118.813	1568.33	1568.33	39.5	1500	1500	4.07369	5.5624	5.64719
41.8702	118.813	119.04	1568.33	1571.33	39.9	1500	1500	4.08585	5.4053	5.79337
41.9	118.813	119.04	1568.33	1571.33	40	1500	1500	4.09477	5.599	5.90074
								4.10238	5.7544	5.99243
								4.12174	6.1215	6.22599
								4.12632	5.7751	6.2813
								4.13121	5.9307	6.34036
								4.13901	6.1071	6.43461
								4.14752	6.2284	6.53748
								4.14952	6.3558	6.56166
								4.17049	6.5395	6.81524
								4.18609	6.6328	7.0039
								4.19128	6.779	7.06665
								4.19771	7.2971	7.14438
								4.21725	7.3005	7.38045
								4.22196	7.3947	7.43731
								4.23388	7.5532	7.58111
								4.24245	7.8618	7.6844
								4.26136	8.0822	7.91196
								4.26558	8.2578	7.96267
								4.27933	8.6814	8.12768
								4.28525	8.495	8.19861
								4.29947	8.7322	8.36869
								4.30176	8.9172	8.39604
								4.32276	9.2266	8.64622
								4.32598	9.4118	8.68448
								4.33831	8.9773	8.83071
								4.36204	9.9149	9.11083
								4.37203	9.6578	9.2282
								4.39264	9.3646	9.46918
								4.39717	9.654	9.52192
								4.3975	9.9932	9.52576
								4.43054	9.9991	9.90781
								4.43923	10.9923	10.0075
								4.45891	10.2892	10.2318
								4.46981	10.8136	10.3552
								4.47576	10.4822	10.4223
								4.486	11.1692	10.5374
								4.49815	11.5059	10.6731
								4.50609	11.4684	10.7613
								4.53708	11.9546	11.102
								4.54439	12.0089	11.1815
								4.5543	11.8384	11.2886
								4.57912	11.6623	11.554
								4.61946	12.2236	11.9757
								4.64308	12.0463	12.2166
								4.67754	12.5161	12.5596
								4.72048	12.3614	12.9719
								4.76614	12.7328	13.3904
								4.78824	12.8438	13.5852
								4.81316	13.2617	13.7983
								4.83808	13.5849	14.0044
								4.863	13.8513	14.203
								4.88792	14.1289	14.394
								4.91284	13.6361	14.5771
								4.93776	14.4714	14.7519
								4.96268	14.1682	14.9183
								4.9876	14.6586	15.0759
								5.01252	15.1591	15.2244
								5.03744	14.9908	15.3637
								5.06236	15.2344	15.4933
								5.08728	15.4338	15.6131
								5.1122	15.6884	15.7228
								5.13712	15.8968	15.822
								5.16204	16.0616	15.9106
								5.18696	16.2028	15.9881
								5.21188	16.2	16.0545
								5.2368	16.2	16.1093
								5.26172	16.2	16.1524
								5.28664	16.2	16.1833
								5.31156	16.2	16.2
								5.33648	16.2	16.2
								5.3614	16.2	16.2
								5.38632	16.2	16.2
								5.41124	16.2	16.2
								5.43616	16.2	16.2
								5.46108	16.2	16.2
								5.486	16.2	16.2
								5.51092	16.2	16.2
